# Supplementary material for: Mental Health Outcomes in Australian Healthcare and Aged-Care Workers during the Second Year of the COVID-19 Pandemic
Source: Int J Environ Res Public Health. 2022 Apr 19;19(9):4951. doi: 10.3390/ijerph19094951 (PMC9103405; doi:10.3390/ijerph19094951)
Supplement: Supplementary file 1 [file ijerph-19-04951-s001.zip]

Archive with 1 entries (1 files):
- ijerph-1667559-supplementary.pdf
